# Supplementary material for: Synthesis and Characterization of Block Copolymers of Poly(silylene diethynylbenzen) and Poly(silylene dipropargyl aryl ether)
Source: Polymers (Basel). 2021 May 7;13(9):1511. doi: 10.3390/polym13091511 (PMC8125851; doi:10.3390/polym13091511)
Supplement: Supplementary file 1 [file polymers-13-01511-s001.zip]

Archive with 1 entries (1 files):
- polymers-1195940-supplementary.pdf
